# Supplementary material for: Patterns of variation in cis-regulatory regions: examining evidence of purifying selection
Source: BMC Genomics. 2018 Jan 26;19:95. doi: 10.1186/s12864-017-4422-y (PMC5787233; doi:10.1186/s12864-017-4422-y)
Supplement: Supplementary file 2 — Table S2. Transcription factors used in the study. (XLSX 17 kb) [file 12864_2017_4422_MOESM2_ESM.xlsx]

## Sheet: Sheet1
Transcription Factor (TF)	Major Class	Panther Family	Panther ID	TF Family*	Domains*
BDP1	GENERAL	RNA POLYMERASE III TRANSCRIPTION INITIATION FACTOR B	PTHR22929
CCNT2	GENERAL	CYCLIN	PTHR10026
EP300	GENERAL	CBP/P300-RELATED	PTHR13808
GTF2B	GENERAL	TRANSCRIPTION INITIATION FACTOR IIB-RELATED	PTHR11618
GTF2F1	GENERAL	TFIIF-ALPHA	PTHR13011
POLR2A	GENERAL	DNA-DIRECTED RNA POLYMERASE	PTHR19376
RBBP5	GENERAL	RETINOBLASTOMA BINDING PROTEIN 5	PTHR12816
RPC155	GENERAL	DNA-DIRECTED RNA POLYMERASE	PTHR19376
SIN3A	GENERAL	SIN3B-RELATED	PTHR12346
TAF1	GENERAL	TRANSCRIPTION INITIATION FACTOR TFIID	PTHR13900
TAF7	GENERAL	TRANSCRIPTION INITIATION FACTOR TFIID 55 KD SUBUNIT-RELATED	PTHR12228
TBL1XR1	GENERAL	WD40 REPEAT PROTEIN	PTHR22846
TBP	GENERAL	TATA-BOX BINDING PROTEIN	PTHR10126
CBX3	CHROMATIN	CHROMOBOX PROTEIN	PTHR22812		Chromo-domain
CHD1	CHROMATIN	SWI/SNF-RELATED MATRIX-ASSOCIATED ACTIN-DEPENDENT REGULATOR OF CHROMATIN SUBFAMILY-RELATED	PTHR10799		Chromo-domain
CHD2	CHROMATIN	SWI/SNF-RELATED MATRIX-ASSOCIATED ACTIN-DEPENDENT REGULATOR OF CHROMATIN SUBFAMILY-RELATED	PTHR10799		Chromo-domain
EZH2	CHROMATIN	SET DOMAIN PROTEINS	PTHR22884
FAM48A	CHROMATIN	P38 INTERACTING PROTEIN	PTHR13526
HDAC1	CHROMATIN	HISTONE DEACETYLASE	PTHR10625	HDAC
HDAC2	CHROMATIN	HISTONE DEACETYLASE	PTHR10625	HDAC
HDAC6	CHROMATIN	HISTONE DEACETYLASE	PTHR10625	HDAC
HMGN3	CHROMATIN	NONHISTONE CHROMOSOMAL PROTEIN HMG	PTHR23087
KDM5A	CHROMATIN	JUMONJI DOMAIN CONTAINING PROTEIN	PTHR10694	ZNF
KDM5B	CHROMATIN	JUMONJI DOMAIN CONTAINING PROTEIN	PTHR10694	ZNF
PHF8	CHROMATIN	PHD/F-BOX CONTAINING PROTEIN	PTHR23123	ZNF
RAD21	CHROMATIN	SCC1 / RAD21 FAMILY MEMBER	PTHR12585	UNKNOWN
SAP30	CHROMATIN	SAP30	PTHR13286
SETDB1	CHROMATIN	SET DOMAIN PROTEINS	PTHR22884
SIRT6	CHROMATIN	CHROMATIN REGULATORY PROTEIN SIR2	PTHR11085
SMARCB1	CHROMATIN	SNF5	PTHR10019
SMC3	CHROMATIN	STRUCTURAL MAINTENANCE OF CHROMOSOMES SMC FAMILY MEMBER	PTHR18937
SUZ12	CHROMATIN	POLYCOMB GROUP PROTEIN	PTHR22597	ZNF	ZNF-C2H2 | VEFS
TRIM28	CHROMATIN	TRIM/RBCC (RING FINGER, B-BOX AND COILED COIL DOMAINS-CONTAINING)	PTHR24103
ARID3A	SEQUENCE-SPECIFIC	AT-RICH INTERACTIVE DOMAIN-CONTAINING PROTEIN (ARID DOMAIN- CONTAINING PROTEIN) (DEAD RINGER PROTEIN) (B-CELL REGULATOR OF IGH TRANSCRIPTION) (BRIGHT)	PTHR15348	ARID	ARID | REKLES
ATF1	SEQUENCE-SPECIFIC	CAMP-RESPONSE ELEMENT BINDING PROTEIN-RELATED	PTHR22952	bZIP	bZIP
ATF2	SEQUENCE-SPECIFIC	CYCLIC-AMP RESPONSE ELEMENT BINDING PROTEIN	PTHR19304	bZIP	bZIP | ZNF-C2H2
ATF3	SEQUENCE-SPECIFIC	FOS TRANSCRIPTION FACTOR-RELATED	PTHR23351	bZIP	bZIP
BACH1	SEQUENCE-SPECIFIC	TRANSCRIPTION REGULATOR PROTEIN BACH1	PTHR24412:SF176	bZIP	bZIP | BTB/POZ
BATF	SEQUENCE-SPECIFIC	FOS TRANSCRIPTION FACTOR-RELATED	PTHR23351	bZIP
BCL11A	SEQUENCE-SPECIFIC	ZINC FINGER PROTEIN	PTHR23233	ZNF	ZNF-C2H2
BCL3	SEQUENCE-SPECIFIC	B-CELL LYMPHOMA 3 PROTEIN	PTHR24118:SF44	ANKRD	ANKRD
BCLAF1	SEQUENCE-SPECIFIC	THRAP3/BCLAF1	PTHR15268	UNKNOWN
BHLHE40	SEQUENCE-SPECIFIC	BASIC HELIX-LOOP-HELIX TRANSCRIPTION FACTOR, HES-RELATED	PTHR10985	bHLH
BRCA1	SEQUENCE-SPECIFIC	BREAST CANCER TYPE 1 SUSCEPTIBILITY PROTEIN BRCA1	PTHR13763	ZNF	ZNF-C3H4 (RING)
CEBPB	SEQUENCE-SPECIFIC	CCAAT/ENHANCER BINDING PROTEIN	PTHR23334	bZIP	bZIP | CCAAT
CEBPD	SEQUENCE-SPECIFIC	CCAAT/ENHANCER BINDING PROTEIN	PTHR23334	bZIP	bZIP | CCAAT
CTBP2	SEQUENCE-SPECIFIC	2-HYDROXYACID DEHYDROGENASE-RELATED	PTHR10996	UNKNOWN
CTCF	SEQUENCE-SPECIFIC	TRANSCRIPTIONAL REPRESSOR CTCF	PTHR24375:SF123	ZNF	ZNF-C2H2
CTCFL	SEQUENCE-SPECIFIC	TRANSCRIPTIONAL REPRESSOR CTCFL	PTHR24375:SF96	ZNF	ZNF-C2H2
E2F1	SEQUENCE-SPECIFIC	TRANSCRIPTION FACTOR E2F	PTHR12081	wHTH	wHTH -E2F
E2F4	SEQUENCE-SPECIFIC	TRANSCRIPTION FACTOR E2F	PTHR12081	wHTH	wHTH -E2F
E2F6	SEQUENCE-SPECIFIC	TRANSCRIPTION FACTOR E2F	PTHR12081	wHTH	wHTH -E2F
EBF1	SEQUENCE-SPECIFIC	TRANSCRIPTION FACTOR COE	PTHR10747	bHLH	bHLH | IPT/TIG | COE
EGR1	SEQUENCE-SPECIFIC	EARLY GROWTH RESPONSE PROTEIN-RELATED	PTHR10042	ZNF	ZNF-C2H2
ELF1	SEQUENCE-SPECIFIC	ETS	PTHR11849	wHTH	ETS | wHTH
ELK1	SEQUENCE-SPECIFIC	ETS	PTHR11849	wHTH	ETS | wHTH
ELK4	SEQUENCE-SPECIFIC	ETS	PTHR11849	wHTH	ETS | wHTH
ETS1	SEQUENCE-SPECIFIC	ETS	PTHR11849	wHTH	ETS | wHTH | PNT
FOS	SEQUENCE-SPECIFIC	FOS TRANSCRIPTION FACTOR-RELATED	PTHR23351	bZIP
FOSL1	SEQUENCE-SPECIFIC	FOS TRANSCRIPTION FACTOR-RELATED	PTHR23351	bZIP
FOSL2	SEQUENCE-SPECIFIC	FOS TRANSCRIPTION FACTOR-RELATED	PTHR23351	bZIP
FOXA1	SEQUENCE-SPECIFIC	FORKHEAD BOX PROTEIN	PTHR11829	wHTH	Forkhead | wHTH
FOXA2	SEQUENCE-SPECIFIC	FORKHEAD BOX PROTEIN	PTHR11829	wHTH	Forkhead | wHTH
FOXM1	SEQUENCE-SPECIFIC	FORKHEAD BOX PROTEIN	PTHR11829	wHTH	Forkhead | wHTH
GABPA	SEQUENCE-SPECIFIC	ETS	PTHR11849	wHTH	ETS | wHTH | PNT
GATA1	SEQUENCE-SPECIFIC	TRANSCRIPTION FACTOR GATA (GATA BINDING FACTOR)	PTHR10071	ZNF	ZNF-GATA
GATA2	SEQUENCE-SPECIFIC	TRANSCRIPTION FACTOR GATA (GATA BINDING FACTOR)	PTHR10071	ZNF	ZNF-GATA
HNF4A	SEQUENCE-SPECIFIC	NUCLEAR HORMONE RECEPTOR	PTHR24083	NR
HNF4G	SEQUENCE-SPECIFIC	NUCLEAR HORMONE RECEPTOR	PTHR24083	NR
IKZF1	SEQUENCE-SPECIFIC	ZINC FINGER PROTEIN	PTHR11389	ZNF	ZNF-C2H2
IRF1	SEQUENCE-SPECIFIC	INTERFERON REGULATORY FACTOR	PTHR11949	wHTH	IRF | wHTH
IRF3	SEQUENCE-SPECIFIC	INTERFERON REGULATORY FACTOR	PTHR11949	wHTH	IRF | wHTH
IRF4	SEQUENCE-SPECIFIC	INTERFERON REGULATORY FACTOR	PTHR11949	wHTH	IRF | wHTH
JUN	SEQUENCE-SPECIFIC	JUN TRANSCRIPTION FACTOR-RELATED	PTHR11462	bZIP
JUNB	SEQUENCE-SPECIFIC	JUN TRANSCRIPTION FACTOR-RELATED	PTHR11462	bZIP
JUND	SEQUENCE-SPECIFIC	JUN TRANSCRIPTION FACTOR-RELATED	PTHR11462	bZIP
MAFF	SEQUENCE-SPECIFIC	TRANSCRIPTION FACTOR MAF	PTHR10129	bZIP
MAFK	SEQUENCE-SPECIFIC	TRANSCRIPTION FACTOR MAF	PTHR10129	bZIP
MAX	SEQUENCE-SPECIFIC	PROTEIN MAX (MYC-ASSOCIATED FACTOR X)	PTHR10328	bHLH
MAZ	SEQUENCE-SPECIFIC	ZINC FINGER PROTEIN	PTHR11389	ZNF	ZNF-C2H2
MEF2A	SEQUENCE-SPECIFIC	MADS BOX PROTEIN	PTHR11945	MADS-box	MADS-box
MEF2C	SEQUENCE-SPECIFIC	MADS BOX PROTEIN	PTHR11945	MADS-box	MADS-box
MTA3	SEQUENCE-SPECIFIC	METASTASIS-ASSOCIATED PROTEIN AND MESODERM INDUCTION EARLY RESPONSE PROTEIN	PTHR10865	ZNF	ZNF-GATA
MXI1	SEQUENCE-SPECIFIC	MAX DIMERIZATION, MAD	PTHR11969	bHLH
MYBL2	SEQUENCE-SPECIFIC	MYB-LIKE DNA-BINDING PROTEIN MYB	PTHR10641	Homeodomain	MYB | HMB-like
MYC	SEQUENCE-SPECIFIC	MYC	PTHR11514	bHLH
NANOG	SEQUENCE-SPECIFIC	HOMEOBOX PROTEIN NANOG-RELATED	PTHR24327:SF29	Homeodomain	HMB
NFATC1	SEQUENCE-SPECIFIC	NFAT	PTHR12533	p53	p53 | IPT/TIG
NFE2	SEQUENCE-SPECIFIC	TRANSCRIPTION FACTOR NF-E2 45 KDA SUBUNIT	PTHR24411:SF30	bZIP
NFIC	SEQUENCE-SPECIFIC	NUCLEAR FACTOR I	PTHR11492	NFI	CTF/NFI
NFYA	SEQUENCE-SPECIFIC	TRANSCRIPTION FACTOR NF-Y ALPHA-RELATED	PTHR12632	UNKNOWN
NFYB	SEQUENCE-SPECIFIC	CCAAT-BINDING TRANSCRIPTION FACTOR-RELATED	PTHR11064	CBF-NFY
NR2C2	SEQUENCE-SPECIFIC	NUCLEAR HORMONE RECEPTOR	PTHR24083	NR
NR2F2	SEQUENCE-SPECIFIC	NUCLEAR HORMONE RECEPTOR	PTHR24083	NR
NRF1	SEQUENCE-SPECIFIC	NUCLEAR RESPIRATORY FACTOR 1	PTHR20338:SF5	NRF
PAX5	SEQUENCE-SPECIFIC	PAIRED BOX PROTEIN PAX-5	PTHR24329:SF259	Homeodomain	HMB | wHTH
PBX3	SEQUENCE-SPECIFIC	HOMEOBOX PROTEIN TRANSCRIPTION FACTORS	PTHR11850	Homeodomain	HMB
PML	SEQUENCE-SPECIFIC	TRIM/RBCC (RING FINGER, B-BOX AND COILED COIL DOMAINS-CONTAINING)	PTHR24103	ZNF	TRIM
POU2F2	SEQUENCE-SPECIFIC	POU DOMAIN	PTHR11636	Homeodomain	POU | Octamer | HMB | cI
POU5F1	SEQUENCE-SPECIFIC	POU DOMAIN	PTHR11636	Homeodomain	POU | HMB | cI
PRDM1	SEQUENCE-SPECIFIC	ZINC FINGER PROTEIN	PTHR11389	ZNF	ZNF-C2H2
RCOR1	SEQUENCE-SPECIFIC	REST COREPRESSOR (COREST) PROTEIN-RELATED	PTHR16089	Homeodomain	SANT | ELM2 | HMB
RELA	SEQUENCE-SPECIFIC	NUCLEAR FACTOR NF-KAPPA-B PROTEIN	PTHR24169	p53	p53 | IPT/TIG
REST	SEQUENCE-SPECIFIC	ZINC FINGER PROTEIN WITH KRAB AND SCAN DOMAINS	PTHR10032	ZNF	ZNF-C2H2
RFX5	SEQUENCE-SPECIFIC	RFX TRANSCRIPTION FACTOR FAMILY	PTHR12619	wHTH	RFX | wHTH
RUNX3	SEQUENCE-SPECIFIC	RUNT RELATED	PTHR11950	p53	P53 | RUNX
RXRA	SEQUENCE-SPECIFIC	NUCLEAR HORMONE RECEPTOR	PTHR24083	NR
SIX5	SEQUENCE-SPECIFIC	HOMEOBOX PROTEIN SIX	PTHR10390	Homeodomain	HMB
SP1	SEQUENCE-SPECIFIC	TRANSCRIPTION FACTOR SP3	PTHR23235	ZNF	ZNF-C2H2
SP2	SEQUENCE-SPECIFIC	TRANSCRIPTION FACTOR SP3	PTHR23235	ZNF	ZNF-C2H2
SP4	SEQUENCE-SPECIFIC	TRANSCRIPTION FACTOR SP3	PTHR23235	ZNF	ZNF-C2H2
SPI1	SEQUENCE-SPECIFIC	ETS	PTHR11849	wHTH	ETS | wHTH
SREBP1	SEQUENCE-SPECIFIC	STEROL REGULATORY ELEMENT-BINDING PROTEIN	PTHR12565	bHLH	bHLH
SRF	SEQUENCE-SPECIFIC	MADS BOX PROTEIN	PTHR11945	MADS-box
STAT1	SEQUENCE-SPECIFIC	SIGNAL TRANSDUCER AND ACTIVATOR OF TRANSCRIPTION	PTHR11801	p53	p53 | STAT
STAT2	SEQUENCE-SPECIFIC	SIGNAL TRANSDUCER AND ACTIVATOR OF TRANSCRIPTION	PTHR11801	p53	p53 | STAT
STAT3	SEQUENCE-SPECIFIC	SIGNAL TRANSDUCER AND ACTIVATOR OF TRANSCRIPTION	PTHR11801	p53	p53 | STAT
STAT5A	SEQUENCE-SPECIFIC	SIGNAL TRANSDUCER AND ACTIVATOR OF TRANSCRIPTION	PTHR11801	p53	p53 | STAT
TAL1	SEQUENCE-SPECIFIC	T-CELL ACUTE LYMPHOCYTIC LEUKEMIA/STEM CELL LEUKEMIA-RELATED	PTHR13864	bHLH
TCF12	SEQUENCE-SPECIFIC	BASIC HELIX-LOOP-HELIX TRANSCRIPTION FACTOR	PTHR11793	bHLH
TCF3	SEQUENCE-SPECIFIC	BASIC HELIX-LOOP-HELIX TRANSCRIPTION FACTOR	PTHR11793	bHLH
TCF7L2	SEQUENCE-SPECIFIC	T-CELL-SPECIFIC TRANSCRIPTION FACTOR	PTHR10373	HMG	HMG | CATENIN | CTNNB1-bd_N
TEAD4	SEQUENCE-SPECIFIC	TRANSCRIPTIONAL ENHANCER FACTOR (TEF) RELATED	PTHR11834	TEA	TEA | TEF
TFAP2A	SEQUENCE-SPECIFIC	TRANSCRIPTION FACTOR AP-2	PTHR10812	AP2
TFAP2C	SEQUENCE-SPECIFIC	TRANSCRIPTION FACTOR AP-2	PTHR10812	AP2
THAP1	SEQUENCE-SPECIFIC	THAP DOMAIN PROTEIN	PTHR23080	ZNF	ZNF-C2H2 | THAP
USF1	SEQUENCE-SPECIFIC	STEROL REGULATORY ELEMENT-BINDING PROTEIN	PTHR12565	bHLH
USF2	SEQUENCE-SPECIFIC	STEROL REGULATORY ELEMENT-BINDING PROTEIN	PTHR12565	bHLH
WRNIP1	SEQUENCE-SPECIFIC	HOLLIDAY JUNCTION DNA HELICASE RUVB-RELATED	PTHR13779	UNKNOWN
YY1	SEQUENCE-SPECIFIC	TRANSCRIPTIONAL REPRESSOR PROTEIN YY	PTHR14003	ZNF	ZNF-C2H2
ZBTB33	SEQUENCE-SPECIFIC	C2H2 ZINC FINGER	PTHR23228	ZNF	ZNF-C2H2 | BTB/POZ
ZBTB7A	SEQUENCE-SPECIFIC	KRAB ZINC FINGER PROTEIN-RELATED	PTHR23229	ZNF	ZNF-C2H2 | BTB/POZ
ZEB1	SEQUENCE-SPECIFIC	ZINC FINGER E-BOX-BINDING HOMEOBOX 1	PTHR13919:SF3	ZNF	HMB | ZNF-C2H2
ZNF143	SEQUENCE-SPECIFIC	ZINC FINGER PROTEIN	PTHR11389	ZNF	ZNF-C2H2
ZNF263	SEQUENCE-SPECIFIC	ZINC FINGER PROTEIN	PTHR23226	ZNF	ZNF-C2H2 | KRAB | SCAN
ZNF274	SEQUENCE-SPECIFIC	ZINC FINGER PROTEIN WITH KRAB AND SCAN DOMAINS	PTHR10032	ZNF	ZNF-C2H2 | KRAB | SCAN
* TF Family and domains were taken from Gerstein et al. (2012) or from the Interpro database (https://www.ebi.ac.uk/interpro/)

## Sheet: Sheet2
ARID3A	ARID3A	TFSS	AT-RICH INTERACTIVE DOMAIN-CONTAINING PROTEIN (ARID DOMAIN- CONTAINING PROTEIN) (DEAD RINGER PROTEIN) (B-CELL REGULATOR OF IGH TRANSCRIPTION) (BRIGHT)	PTHR15348	ARID	ARID | REKLES	1
ATF1	ATF1	TFSS	CAMP-RESPONSE ELEMENT BINDING PROTEIN-RELATED	PTHR22952	bZIP	bZIP	1
ATF2	ATF2	TFSS	CYCLIC-AMP RESPONSE ELEMENT BINDING PROTEIN	PTHR19304	bZIP	bZIP | ZNF-C2H2	1
ATF3	ATF3	TFSS	FOS TRANSCRIPTION FACTOR-RELATED	PTHR23351	bZIP	bZIP	1
BACH1	BACH1	TFSS	TRANSCRIPTION REGULATOR PROTEIN BACH1	PTHR24412:SF176	bZIP	bZIP | BTB/POZ	1
BATF	BATF	TFSS	FOS TRANSCRIPTION FACTOR-RELATED	PTHR23351	bZIP		1
BCL11A	BCL11A	TFSS	ZINC FINGER PROTEIN	PTHR23233	ZNF	ZNF-C2H2	1
BCL3	BCL3	TFSS	B-CELL LYMPHOMA 3 PROTEIN	PTHR24118:SF44	ANKRD	ANKRD	1
BCLAF1	BCLAF1	TFSS	THRAP3/BCLAF1	PTHR15268	UNKNOWN		1
BHLHE40	BHLHE40	TFSS	BASIC HELIX-LOOP-HELIX TRANSCRIPTION FACTOR, HES-RELATED	PTHR10985	bHLH		1
BRCA1	BRCA1	TFSS	BREAST CANCER TYPE 1 SUSCEPTIBILITY PROTEIN BRCA1	PTHR13763	ZNF	ZNF-C3H4 (RING)	1
CEBPB	CEBPB	TFSS	CCAAT/ENHANCER BINDING PROTEIN	PTHR23334	bZIP	bZIP | CCAAT	1
CEBPD	CEBPD	TFSS	CCAAT/ENHANCER BINDING PROTEIN	PTHR23334	bZIP	bZIP | CCAAT	1
CTBP2	CTBP2	TFSS	2-HYDROXYACID DEHYDROGENASE-RELATED	PTHR10996	UNKNOWN		1
CTCF	CTCF	TFSS	TRANSCRIPTIONAL REPRESSOR CTCF	PTHR24375:SF123	ZNF	ZNF-C2H2	1
CTCFL	CTCFL	TFSS	TRANSCRIPTIONAL REPRESSOR CTCFL	PTHR24375:SF96	ZNF	ZNF-C2H2	1
E2F1	E2F1	TFSS	TRANSCRIPTION FACTOR E2F	PTHR12081	wHTH	wHTH -E2F	1
E2F4	E2F4	TFSS	TRANSCRIPTION FACTOR E2F	PTHR12081	wHTH	wHTH -E2F	1
E2F6	E2F6	TFSS	TRANSCRIPTION FACTOR E2F	PTHR12081	wHTH	wHTH -E2F	1
EBF1	EBF1	TFSS	TRANSCRIPTION FACTOR COE	PTHR10747	bHLH	bHLH | IPT/TIG | COE	1
EGR1	EGR1	TFSS	EARLY GROWTH RESPONSE PROTEIN-RELATED	PTHR10042	ZNF	ZNF-C2H2	1
ELF1	ELF1	TFSS	ETS	PTHR11849	wHTH	ETS | wHTH	1
ELK1	ELK1	TFSS	ETS	PTHR11849	wHTH	ETS | wHTH	1
ELK4	ELK4	TFSS	ETS	PTHR11849	wHTH	ETS | wHTH	1
ETS1	ETS1	TFSS	ETS	PTHR11849	wHTH	ETS | wHTH | PNT	1
FOS	FOS	TFSS	FOS TRANSCRIPTION FACTOR-RELATED	PTHR23351	bZIP		1
FOSL1	FOSL1	TFSS	FOS TRANSCRIPTION FACTOR-RELATED	PTHR23351	bZIP		1
FOSL2	FOSL2	TFSS	FOS TRANSCRIPTION FACTOR-RELATED	PTHR23351	bZIP		1
FOXA1	FOXA1	TFSS	FORKHEAD BOX PROTEIN	PTHR11829	wHTH	Forkhead | wHTH	1
FOXA2	FOXA2	TFSS	FORKHEAD BOX PROTEIN	PTHR11829	wHTH	Forkhead | wHTH	1
FOXM1	FOXM1	TFSS	FORKHEAD BOX PROTEIN	PTHR11829	wHTH	Forkhead | wHTH	1
GABPA	GABPA	TFSS	ETS	PTHR11849	wHTH	ETS | wHTH | PNT	1
GATA1	GATA1	TFSS	TRANSCRIPTION FACTOR GATA (GATA BINDING FACTOR)	PTHR10071	ZNF	ZNF-GATA	1
GATA2	GATA2	TFSS	TRANSCRIPTION FACTOR GATA (GATA BINDING FACTOR)	PTHR10071	ZNF	ZNF-GATA	1
HNF4A	HNF4A	TFSS	NUCLEAR HORMONE RECEPTOR	PTHR24083	NR		1
HNF4G	HNF4G	TFSS	NUCLEAR HORMONE RECEPTOR	PTHR24083	NR		1
IKZF1	IKZF1	TFSS	ZINC FINGER PROTEIN	PTHR11389	ZNF	ZNF-C2H2	1
IRF1	IRF1	TFSS	INTERFERON REGULATORY FACTOR	PTHR11949	wHTH	IRF | wHTH	1
IRF3	IRF3	TFSS	INTERFERON REGULATORY FACTOR	PTHR11949	wHTH	IRF | wHTH	1
IRF4	IRF4	TFSS	INTERFERON REGULATORY FACTOR	PTHR11949	wHTH	IRF | wHTH	1
JUN	JUN	TFSS	JUN TRANSCRIPTION FACTOR-RELATED	PTHR11462	bZIP		1
JUNB	JUNB	TFSS	JUN TRANSCRIPTION FACTOR-RELATED	PTHR11462	bZIP		1
JUND	JUND	TFSS	JUN TRANSCRIPTION FACTOR-RELATED	PTHR11462	bZIP		1
MAFF	MAFF	TFSS	TRANSCRIPTION FACTOR MAF	PTHR10129	bZIP		1
MAFK	MAFK	TFSS	TRANSCRIPTION FACTOR MAF	PTHR10129	bZIP		1
MAX	MAX	TFSS	PROTEIN MAX (MYC-ASSOCIATED FACTOR X)	PTHR10328	bHLH		1
MAZ	MAZ	TFSS	ZINC FINGER PROTEIN	PTHR11389	ZNF	ZNF-C2H2	1
MEF2A	MEF2A	TFSS	MADS BOX PROTEIN	PTHR11945	MADS-box	MADS-box	1
MEF2C	MEF2C	TFSS	MADS BOX PROTEIN	PTHR11945	MADS-box	MADS-box	1
MTA3	MTA3	TFSS	METASTASIS-ASSOCIATED PROTEIN AND MESODERM INDUCTION EARLY RESPONSE PROTEIN	PTHR10865	ZNF	ZNF-GATA	1
MXI1	MXI1	TFSS	MAX DIMERIZATION, MAD	PTHR11969	bHLH		1
MYBL2	MYBL2	TFSS	MYB-LIKE DNA-BINDING PROTEIN MYB	PTHR10641	Homeodomain	MYB | HMB-like	1
MYC	MYC	TFSS	MYC	PTHR11514	bHLH		1
NANOG	NANOG	TFSS	HOMEOBOX PROTEIN NANOG-RELATED	PTHR24327:SF29	Homeodomain	HMB	1
NFATC1	NFATC1	TFSS	NFAT	PTHR12533	p53	p53 | IPT/TIG	1
NFE2	NFE2	TFSS	TRANSCRIPTION FACTOR NF-E2 45 KDA SUBUNIT	PTHR24411:SF30	bZIP		1
NFIC	NFIC	TFSS	NUCLEAR FACTOR I	PTHR11492	NFI	CTF/NFI	1
NFYA	NFYA	TFSS	TRANSCRIPTION FACTOR NF-Y ALPHA-RELATED	PTHR12632	UNKNOWN		1
NFYB	NFYB	TFSS	CCAAT-BINDING TRANSCRIPTION FACTOR-RELATED	PTHR11064	CBF-NFY		1
NR2C2	NR2C2	TFSS	NUCLEAR HORMONE RECEPTOR	PTHR24083	NR		1
NR2F2	NR2F2	TFSS	NUCLEAR HORMONE RECEPTOR	PTHR24083	NR		1
NRF1	NRF1	TFSS	NUCLEAR RESPIRATORY FACTOR 1	PTHR20338:SF5	NRF		1
PAX5	PAX5	TFSS	PAIRED BOX PROTEIN PAX-5	PTHR24329:SF259	Homeodomain	HMB | wHTH	1
PBX3	PBX3	TFSS	HOMEOBOX PROTEIN TRANSCRIPTION FACTORS	PTHR11850	Homeodomain	HMB	1
PML	PML	TFSS	TRIM/RBCC (RING FINGER, B-BOX AND COILED COIL DOMAINS-CONTAINING)	PTHR24103	ZNF	TRIM	1
POU2F2	POU2F2	TFSS	POU DOMAIN	PTHR11636	Homeodomain	POU | Octamer | HMB | cI	1
POU5F1	POU5F1	TFSS	POU DOMAIN	PTHR11636	Homeodomain	POU | HMB | cI	1
PRDM1	PRDM1	TFSS	ZINC FINGER PROTEIN	PTHR11389	ZNF	ZNF-C2H2	1
RCOR1	RCOR1	TFSS	REST COREPRESSOR (COREST) PROTEIN-RELATED	PTHR16089	Homeodomain	SANT | ELM2 | HMB	1
RELA	RELA	TFSS	NUCLEAR FACTOR NF-KAPPA-B PROTEIN	PTHR24169	p53	p53 | IPT/TIG	1
REST	REST	TFSS	ZINC FINGER PROTEIN WITH KRAB AND SCAN DOMAINS	PTHR10032	ZNF	ZNF-C2H2	1
RFX5	RFX5	TFSS	RFX TRANSCRIPTION FACTOR FAMILY	PTHR12619	wHTH	RFX | wHTH	1
RUNX3	RUNX3	TFSS	RUNT RELATED	PTHR11950	p53	P53 | RUNX	1
RXRA	RXRA	TFSS	NUCLEAR HORMONE RECEPTOR	PTHR24083	NR		1
SIX5	SIX5	TFSS	HOMEOBOX PROTEIN SIX	PTHR10390	Homeodomain	HMB	1
SP1	SP1	TFSS	TRANSCRIPTION FACTOR SP3	PTHR23235	ZNF	ZNF-C2H2	1
SP2	SP2	TFSS	TRANSCRIPTION FACTOR SP3	PTHR23235	ZNF	ZNF-C2H2	1
SP4	SP4	TFSS	TRANSCRIPTION FACTOR SP3	PTHR23235	ZNF	ZNF-C2H2	1
SPI1	SPI1	TFSS	ETS	PTHR11849	wHTH	ETS | wHTH	1
SREBP1	SREBP1	TFSS	STEROL REGULATORY ELEMENT-BINDING PROTEIN	PTHR12565	bHLH	bHLH	1
SRF	SRF	TFSS	MADS BOX PROTEIN	PTHR11945	MADS-box		1
STAT1	STAT1	TFSS	SIGNAL TRANSDUCER AND ACTIVATOR OF TRANSCRIPTION	PTHR11801	p53	p53 | STAT	1
STAT2	STAT2	TFSS	SIGNAL TRANSDUCER AND ACTIVATOR OF TRANSCRIPTION	PTHR11801	p53	p53 | STAT	1
STAT3	STAT3	TFSS	SIGNAL TRANSDUCER AND ACTIVATOR OF TRANSCRIPTION	PTHR11801	p53	p53 | STAT	1
STAT5A	STAT5A	TFSS	SIGNAL TRANSDUCER AND ACTIVATOR OF TRANSCRIPTION	PTHR11801	p53	p53 | STAT	1
TAL1	TAL1	TFSS	T-CELL ACUTE LYMPHOCYTIC LEUKEMIA/STEM CELL LEUKEMIA-RELATED	PTHR13864	bHLH		1
TCF12	TCF12	TFSS	BASIC HELIX-LOOP-HELIX TRANSCRIPTION FACTOR	PTHR11793	bHLH		1
TCF3	TCF3	TFSS	BASIC HELIX-LOOP-HELIX TRANSCRIPTION FACTOR	PTHR11793	bHLH		1
TCF7L2	TCF7L2	TFSS	T-CELL-SPECIFIC TRANSCRIPTION FACTOR	PTHR10373	HMG	HMG | CATENIN | CTNNB1-bd_N	1
TEAD4	TEAD4	TFSS	TRANSCRIPTIONAL ENHANCER FACTOR (TEF) RELATED	PTHR11834	TEA	TEA | TEF	1
TFAP2A	TFAP2A	TFSS	TRANSCRIPTION FACTOR AP-2	PTHR10812	AP2		1
TFAP2C	TFAP2C	TFSS	TRANSCRIPTION FACTOR AP-2	PTHR10812	AP2		1
THAP1	THAP1	TFSS	THAP DOMAIN PROTEIN	PTHR23080	ZNF	ZNF-C2H2 | THAP	1
USF1	USF1	TFSS	STEROL REGULATORY ELEMENT-BINDING PROTEIN	PTHR12565	bHLH		1
USF2	USF2	TFSS	STEROL REGULATORY ELEMENT-BINDING PROTEIN	PTHR12565	bHLH		1
WRNIP1	WRNIP1	TFSS	HOLLIDAY JUNCTION DNA HELICASE RUVB-RELATED	PTHR13779	UNKNOWN		1
YY1	YY1	TFSS	TRANSCRIPTIONAL REPRESSOR PROTEIN YY	PTHR14003	ZNF	ZNF-C2H2	1
ZBTB33	ZBTB33	TFSS	C2H2 ZINC FINGER	PTHR23228	ZNF	ZNF-C2H2 | BTB/POZ	1
ZBTB7A	ZBTB7A	TFSS	KRAB ZINC FINGER PROTEIN-RELATED	PTHR23229	ZNF	ZNF-C2H2 | BTB/POZ	1
ZEB1	ZEB1	TFSS	ZINC FINGER E-BOX-BINDING HOMEOBOX 1	PTHR13919:SF3	ZNF	HMB | ZNF-C2H2	1
ZNF143	ZNF143	TFSS	ZINC FINGER PROTEIN	PTHR11389	ZNF	ZNF-C2H2	1
ZNF263	ZNF263	TFSS	ZINC FINGER PROTEIN	PTHR23226	ZNF	ZNF-C2H2 | KRAB | SCAN	1
ZNF274	ZNF274	TFSS	ZINC FINGER PROTEIN WITH KRAB AND SCAN DOMAINS	PTHR10032	ZNF	ZNF-C2H2 | KRAB | SCAN	1
